# Supplementary material for: Optimal Sequence and Second-Line Systemic Treatment of Patients with RAS Wild-Type Metastatic Colorectal Cancer: A Meta-Analysis
Source: J Clin Med. 2021 Nov 4;10(21):5166. doi: 10.3390/jcm10215166 (PMC8584361; doi:10.3390/jcm10215166)
Supplement: Supplementary file 1 [file jcm-10-05166-s001.zip]

Archive with 4 entries (4 files):
- Supplementary Figure 2.tif
- Supplementary_Figure 1a.tif
- Supplementary_Figure 1b.tif
- Supplementary_tables.pdf
